# Supplementary material for: Mitigating the Threat of Invasive Mosquito Species Expansion: A Comprehensive Entomological Surveillance Study on Kastellorizo, a Remote Greek Island
Source: Insects. 2024 Sep 20;15(9):724. doi: 10.3390/insects15090724 (PMC11432031; doi:10.3390/insects15090724)
Supplement: Supplementary file 1 [file insects-15-00724-s001.zip]

Archive with 1 entries (1 files):
- insects-3192243-supplementary.pdf
